# Supplementary material for: Battery-free, wireless, and electricity-driven soft swimmer for water quality and virus monitoring
Source: Sci Adv. 2024 Jan 10;10(2):eadk6301. doi: 10.1126/sciadv.adk6301 (PMC10780888; doi:10.1126/sciadv.adk6301)
Supplement: Supplementary file 2 — Movies S1 to S12 [file sciadv.adk6301_movies_s1_to_s12.zip]

Archive with 12 entries (12 files):
- adk6301_Movie_S1.mp4
- adk6301_Movie_S10.mp4
- adk6301_Movie_S11.mp4
- adk6301_Movie_S12.mp4
- adk6301_Movie_S2.mp4
- adk6301_Movie_S3.mp4
- adk6301_Movie_S4.mp4
- adk6301_Movie_S5.mp4
- adk6301_Movie_S6.mp4
- adk6301_Movie_S7.mp4
- adk6301_Movie_S8.mp4
- adk6301_Movie_S9.mp4
